# Supplementary material for: A Bayesian localized conditional autoregressive model for estimating the health effects of air pollution
Source: Biometrics. 2014 Feb 24;70(2):419–29. doi: 10.1111/biom.12156 (PMC4282098; doi:10.1111/biom.12156)
Supplement: Supplementary file 1 — Supporting Information. [file biom0070-0419-SD1.zip]

Archive with 10 entries (9 files):
- prior.elicit.LCAR.R
- __MACOSX/
- __MACOSX/._prior.elicit.LCAR.R
- poisson.discreteWLCAR.R
- __MACOSX/._poisson.discreteWLCAR.R
- data.csv
- __MACOSX/._data.csv
- Wadjacency.txt
- __MACOSX/._Wadjacency.txt
- Run the Greater Glasgow study.R
