# Supplementary material for: A Bayesian localized conditional autoregressive model for estimating the health effects of air pollution
Source: Biometrics. 2014 Feb 24;70(2):419–29. doi: 10.1111/biom.12156 (PMC4282098; doi:10.1111/biom.12156)
Supplement: Supplementary file 1 — Supporting Information. [file biom0070-0419-SD1.zip › prior.elicit.LCAR.R]

prior.elicit.LCAR <- function(logsmr, X, W, epsilon=0.001)
{
#### This function takes in prior data and produces a set of W matrices
#### Where one edge  is removed at a time.

#########################     
#### Format the arguments
#########################
#### Lengths and results
n <- nrow(logsmr)
p <- ncol(logsmr)
n.W <- sum(W)/2
W.list <- as.list(rep(NA, (n.W+1)))
W.list[[1]] <- W     

     
#### Sparse Q matrix
n.neighbours <- as.numeric(apply(W, 1, sum))
Q <- (diag(n.neighbours) - W) + diag(rep(epsilon,n))
spam.Q <- as.spam(Q)
det.Q <- sum(log(diag(chol.spam(spam.Q))))
indices.Q <- which(as.numeric(Q)!=0)

     
#############################################################     
#### Create a list of W matrices by removing 1 edge at a time
#############################################################     
#### Set up a lookup table for all the neighbourhood relations.
W.current <- W
edge.remove <- rep(0,n)
n.current <- n.W
W.lookup.temp <- array(NA, c(n.W, 4))
colnames(W.lookup.temp) <- c("number", "row", "col", "likelihood")
W.lookup.temp[ ,1] <- 1:n.W
current <- 1
     for(i in 1:n)
     {        
     neighbours.temp <- which(W[i, ]>0)
     neighbours.final <- neighbours.temp[neighbours.temp>i]     
     num.neighbours <- length(neighbours.final)
          if(num.neighbours==0)
          {
          }else
          {
          W.lookup.temp[current:(current+num.neighbours-1) , 2] <- i
          W.lookup.temp[current:(current+num.neighbours-1) , 3] <- neighbours.final
          current <- current + num.neighbours     
          }
     }


#### Run the for loop to create the candiate W matrices
     for(j in 1:(n.W-1))
     {
     #### Compute the Q matrix and its derived values
     n.neighbours.current <- apply(W.current,2,sum)
     which.add1 <- n.neighbours.current!=n.neighbours     
     n.neighbours.current[which.add1] <- n.neighbours.current[which.add1] + 1   
     Q.current <- (diag(n.neighbours.current) - W.current) + diag(rep(epsilon,n))  
     spam.Q@entries <- as.numeric(Q.current)[indices.Q]
     Q.current.det <- 2 * as.numeric(sum(log(diag(chol.spam(spam.Q)))))
     Q.current.inv <- solve.spam(spam.Q)

     #### Compute the quadratic form based on a constant beta
     beta.current <- as.numeric(solve(t(X) %*% (spam.Q %*% X)) %*% t(X) %*% (spam.Q %*% apply(logsmr, 1, mean)))  
     res.current <- logsmr - matrix(rep(X %*% beta.current, p), ncol=p, nrow=n)
     quadform.current <-  sum(diag(t(res.current) %*% (spam.Q %*% res.current)))
            
          #### Compute the set of likelihoods with one edge removed
          for(k in 1:n.current)
          {
          #### Determine which edge to remove
          indices.temp <- c(W.lookup.temp[k, 2], W.lookup.temp[k, 3])
              
               if(edge.remove[indices.temp[1]]==0 & edge.remove[indices.temp[2]]==0)
               {
               Q.temp.det <- Q.current.det + log((1+Q.current.inv[indices.temp[1], indices.temp[2]])*(1+Q.current.inv[indices.temp[2], indices.temp[1]]) - Q.current.inv[indices.temp[1], indices.temp[1]] * Q.current.inv[indices.temp[2], indices.temp[2]])
               quadform.temp <- quadform.current + sum( 2 * res.current[indices.temp[1], ] * res.current[indices.temp[2], ])
               tau2.temp <- quadform.temp / (p * n)
               W.lookup.temp[k,4] <- 0.5 * p * Q.temp.det - 0.5 * p * n * log(tau2.temp) - 0.5 * quadform.temp / tau2.temp
               }
               else if(edge.remove[indices.temp[1]]==1 & edge.remove[indices.temp[2]]==1)
               {
               temp1 <- -Q.current.inv[indices.temp[1], indices.temp[1]] - Q.current.inv[indices.temp[2], indices.temp[2]]
               temp2 <- Q.current.inv[indices.temp[1], indices.temp[2]] + Q.current.inv[indices.temp[2], indices.temp[1]]
               Q.temp.det <- Q.current.det + log((1 + temp1 + temp2))
               quadform.temp <- quadform.current - sum(res.current[indices.temp, ]^2) + sum( 2 * res.current[indices.temp[1], ] * res.current[indices.temp[2], ])
               tau2.temp <- quadform.temp / (p * n)
               W.lookup.temp[k,4] <- 0.5 * p * Q.temp.det - 0.5 * p * n * log(tau2.temp) - 0.5 * quadform.temp / tau2.temp
               }
               else if(edge.remove[indices.temp[1]]==0 & edge.remove[indices.temp[2]]==1)
               {
               temp1 <- (1+Q.current.inv[indices.temp[2], indices.temp[1]] - Q.current.inv[indices.temp[2], indices.temp[2]]) * (1+Q.current.inv[indices.temp[1], indices.temp[2]])                 
               temp2 <- (Q.current.inv[indices.temp[1], indices.temp[1]] - Q.current.inv[indices.temp[1], indices.temp[2]]) * Q.current.inv[indices.temp[2], indices.temp[2]]                    
               Q.temp.det <- Q.current.det + log(temp1 - temp2)
               quadform.temp <- quadform.current - sum(res.current[indices.temp[2], ]^2) + sum( 2 * res.current[indices.temp[1], ] * res.current[indices.temp[2], ])
               tau2.temp <- quadform.temp / (p * n)
               W.lookup.temp[k,4] <- 0.5 * p * Q.temp.det - 0.5 * p * n * log(tau2.temp) - 0.5 * quadform.temp / tau2.temp
               }else
               {
               temp1 <- (1+Q.current.inv[indices.temp[1], indices.temp[2]] - Q.current.inv[indices.temp[1], indices.temp[1]]) * (1+Q.current.inv[indices.temp[2], indices.temp[1]])                 
               temp2 <- (Q.current.inv[indices.temp[2], indices.temp[2]] - Q.current.inv[indices.temp[2], indices.temp[1]]) * Q.current.inv[indices.temp[1], indices.temp[1]]                    
               Q.temp.det <- Q.current.det + log(temp1 - temp2)
               quadform.temp <- quadform.current - sum(res.current[indices.temp[1], ]^2) + sum( 2 * res.current[indices.temp[1], ] * res.current[indices.temp[2], ])
               tau2.temp <- quadform.temp / (p * n)
               W.lookup.temp[k,4] <- 0.5 * p * Q.temp.det - 0.5 * p * n * log(tau2.temp) - 0.5 * quadform.temp / tau2.temp
               }
          }         
                    
     #### Find the best edge and remove it
     best.edge <- which(W.lookup.temp[ ,4]==max(W.lookup.temp[ ,4]))[1]
     indices <- c(W.lookup.temp[best.edge, 2], W.lookup.temp[best.edge, 3])
     edge.remove[indices[1]] <- 1
     edge.remove[indices[2]] <- 1
     W.current[indices[1], indices[2]] <- 0
     W.current[indices[2], indices[1]] <- 0
     W.list[[(j+1)]] <- W.current 
     W.lookup.temp <- W.lookup.temp[-best.edge, ]
     n.current <- n.current - 1
     }
          
#### Remove the last edge
W.list[[(n.W+1)]] <- array(0, c(n,n))

     
####################
#### Return the list
####################
return(W.list)
}
