# Supplementary material for: A Bayesian localized conditional autoregressive model for estimating the health effects of air pollution
Source: Biometrics. 2014 Feb 24;70(2):419–29. doi: 10.1111/biom.12156 (PMC4282098; doi:10.1111/biom.12156)
Supplement: Supplementary file 1 — Supporting Information. [file biom0070-0419-SD1.zip › poisson.discreteWLCAR.R]

poisson.discreteWLCAR <-function(formula, beta=NULL, phi=NULL, tau2=NULL, list.W, proposal.W=3, W.current=NULL, epsilon=0.001, burnin=0, n.sample=1000, blocksize.beta=5, blocksize.phi=10, prior.mean.beta=NULL, prior.var.beta=NULL, prior.max.tau2=NULL)
{
##############################################
#### Format the arguments and check for errors
##############################################
#### Overall formula object
frame <- try(suppressWarnings(model.frame(formula, na.action=na.pass)), silent=TRUE)
if(class(frame)=="try-error") stop("the formula inputted contains an error, e.g the variables may be different lengths.", call.=FALSE)


#### Design matrix
## Create the matrix
X <- try(suppressWarnings(model.matrix(object=attr(frame, "terms"), data=frame)), silent=TRUE)
     if(class(X)=="try-error") stop("the covariate matrix contains inappropriate values.", call.=FALSE)
     if(sum(is.na(X))>0) stop("the covariate matrix contains missing 'NA' values.", call.=FALSE)

n <- nrow(X)
p <- ncol(X)

## Check for linearly related columns
cor.X <- suppressWarnings(cor(X))
diag(cor.X) <- 0

     if(max(cor.X, na.rm=TRUE)==1) stop("the covariate matrix has two exactly linearly related columns.", call.=FALSE)
     if(min(cor.X, na.rm=TRUE)==-1) stop("the covariate matrix has two exactly linearly related columns.", call.=FALSE)
 
       if(p>1)
	 {
    	     if(sort(apply(X, 2, sd))[2]==0) stop("the covariate matrix has two intercept terms.", call.=FALSE)
	 }else
	 {
	 }
 
## Standardise the matrix
X.standardised <- X
X.sd <- apply(X, 2, sd)
X.mean <- apply(X, 2, mean)
X.indicator <- rep(NA, p)       # To determine which parameter estimates to transform back

    for(j in 1:p)
    {
        if(length(table(X[ ,j]))>2)
        {
        X.indicator[j] <- 1
        X.standardised[ ,j] <- (X[ ,j] - mean(X[ ,j])) / sd(X[ ,j])
        }else if(length(table(X[ ,j]))==1)
        {
        X.indicator[j] <- 2
        }else
        {
        X.indicator[j] <- 0
        }
    }


#### Response variable
## Create the response
Y <- model.response(frame)
    
## Check for errors
    if(sum(is.na(Y))>0) stop("the response has missing 'NA' values.", call.=FALSE)
    if(!is.numeric(Y)) stop("the response variable has non-numeric values.", call.=FALSE)
int.check <- n-sum(ceiling(Y)==floor(Y))
    if(int.check > 0) stop("the respons variable has non-integer values.", call.=FALSE)
    if(min(Y)<0) stop("the response variable has negative values.", call.=FALSE)


#### Offset variable
## Create the offset
offset <- try(model.offset(frame), silent=TRUE)

## Check for errors
    if(class(offset)=="try-error")   stop("the offset is not numeric.", call.=FALSE)
    if(is.null(offset))  offset <- rep(0,n)
    if(sum(is.na(offset))>0) stop("the offset has missing 'NA' values.", call.=FALSE)
    if(!is.numeric(offset)) stop("the offset variable has non-numeric values.", call.=FALSE)


#### Initial parameter values
## Regression parameters beta
    if(is.null(beta)) beta <- glm(Y~X.standardised-1, offset=offset, family=poisson)$coefficients
    if(length(beta)!= p) stop("beta is the wrong length.", call.=FALSE)
    if(sum(is.na(beta))>0) stop("beta has missing 'NA' values.", call.=FALSE)
    if(!is.numeric(beta)) stop("beta has non-numeric values.", call.=FALSE)

## Random effects phi
    if(is.null(phi)) phi <- rnorm(n=(n+1), mean=rep(0,(n+1)), sd=rep(0.1, (n+1)))
    if(length(phi)!= (n+1)) stop("phi is the wrong length.", call.=FALSE)
    if(sum(is.na(phi))>0) stop("phi has missing 'NA' values.", call.=FALSE)
    if(!is.numeric(phi)) stop("phi has non-numeric values.", call.=FALSE)

## Random effects variance tau2
    if(is.null(tau2)) tau2 <- runif(1)
    if(length(tau2)!= 1) stop("tau2 is the wrong length.", call.=FALSE)
    if(sum(is.na(tau2))>0) stop("tau2 has missing 'NA' values.", call.=FALSE)
    if(!is.numeric(tau2)) stop("tau2 has non-numeric values.", call.=FALSE)
    if(tau2 <= 0) stop("tau2 is negative or zero.", call.=FALSE)    
 


#### MCMC quantities
## Checks
    if(!is.numeric(burnin)) stop("burn-in is not a number", call.=FALSE)
    if(!is.numeric(n.sample)) stop("n.sample is not a number", call.=FALSE)    
    if(n.sample <= 0) stop("n.sample is less than or equal to zero.", call.=FALSE)
    if(burnin < 0) stop("burn-in is less than zero.", call.=FALSE)
    if(n.sample <= burnin)  stop("Burn-in is greater than n.sample.", call.=FALSE)

    if(!is.numeric(blocksize.beta)) stop("blocksize.beta is not a number", call.=FALSE)
    if(blocksize.beta <= 0) stop("blocksize.beta is less than or equal to zero", call.=FALSE)
    if(!(floor(blocksize.beta)==ceiling(blocksize.beta))) stop("blocksize.beta has non-integer values.", call.=FALSE)
    if(!is.numeric(blocksize.phi)) stop("blocksize.phi is not a number", call.=FALSE)
    if(blocksize.phi <= 0) stop("blocksize.phi is less than or equal to zero", call.=FALSE)
    if(!(floor(blocksize.phi)==ceiling(blocksize.phi))) stop("blocksize.phi has non-integer values.", call.=FALSE)

    if(!is.numeric(proposal.W)) stop("proposal.W is not a number", call.=FALSE)
    if(proposal.W < 1) stop("proposal.W is less than 1.", call.=FALSE)
    if(ceiling(proposal.W)!=floor(proposal.W))  stop("proposal.W is not an integer.", call.=FALSE)

     
## Compute the blocking structure for beta
     if(blocksize.beta >= p)
     {
     n.beta.block <- 1
     beta.beg <- 1
     beta.fin <- p
     }else
     {
     n.standard <- 1 + floor((p-blocksize.beta) / blocksize.beta)
     remainder <- p - n.standard * blocksize.beta
     
          if(remainder==0)
          {
          beta.beg <- c(1,seq((blocksize.beta+1), p, blocksize.beta))
          beta.fin <- c(blocksize.beta, seq((blocksize.beta+blocksize.beta), p, blocksize.beta))
          n.beta.block <- length(beta.beg)
          }else
          {
          beta.beg <- c(1, seq((blocksize.beta+1), p, blocksize.beta))
          beta.fin <- c(blocksize.beta, seq((blocksize.beta+blocksize.beta), p, blocksize.beta), p)
          n.beta.block <- length(beta.beg)
          }
     }         


## Compute the blocking structure for phi
     if(blocksize.phi >= n)
     {
     n.phi.block <- 1
     phi.beg <- 1
     phi.fin <- n  
     }else
     {
     n.standard <- 1 + floor((n-blocksize.phi) / blocksize.phi)
     remainder <- n - (n.standard * blocksize.phi)
     
          if(remainder==0)
          {
          phi.beg <- c(1,seq((blocksize.phi+1), n, blocksize.phi))
          phi.fin <- c(blocksize.phi, seq((blocksize.phi+blocksize.phi), n, blocksize.phi))
          n.phi.block <- length(phi.beg)
          }else if(remainder==1)
          {
          phi.beg <- c(1, seq((blocksize.phi), n, blocksize.phi))
          phi.fin <- c(blocksize.phi-1, seq((blocksize.phi+blocksize.phi-1), n, blocksize.phi), n)
          n.phi.block <- length(phi.beg)    
          }else
          {
          phi.beg <- c(1, seq((blocksize.phi+1), n, blocksize.phi))
          phi.fin <- c(blocksize.phi, seq((blocksize.phi+blocksize.phi), n, blocksize.phi), n)
          n.phi.block <- length(phi.beg)
          }
     }


## Matrices to store samples
samples.beta <- array(NA, c((n.sample-burnin), p))
samples.phi <- array(NA, c((n.sample-burnin), (n+1)))
samples.tau2 <- array(NA, c((n.sample-burnin), 1))
samples.W <- array(NA, c((n.sample-burnin), 1))
samples.deviance <- array(NA, c((n.sample-burnin), 1))

     
## Metropolis quantities
accept <- rep(0,6)
accept.all <- accept
proposal.sd.beta <- 0.01
proposal.sd.phi <- 0.1
proposal.corr.beta <- solve(t(X.standardised) %*% X.standardised)
chol.proposal.corr.beta <- chol(proposal.corr.beta) 
tau2.posterior.shape <- 0.5 * n - 0.5


#### Priors
## Put in default priors
## N(0, 100) for beta 
## U(0, 10) for tau2
    if(is.null(prior.mean.beta)) prior.mean.beta <- rep(0, p)
    if(is.null(prior.var.beta)) prior.var.beta <- rep(1000, p)
    if(is.null(prior.max.tau2)) prior.max.tau2 <- 1000

    
## Checks    
    if(length(prior.mean.beta)!=p) stop("the vector of prior means for beta is the wrong length.", call.=FALSE)    
    if(!is.numeric(prior.mean.beta)) stop("the vector of prior means for beta is not numeric.", call.=FALSE)    
    if(sum(is.na(prior.mean.beta))!=0) stop("the vector of prior means for beta has missing values.", call.=FALSE)    
 
    if(length(prior.var.beta)!=p) stop("the vector of prior variances for beta is the wrong length.", call.=FALSE)    
    if(!is.numeric(prior.var.beta)) stop("the vector of prior variances for beta is not numeric.", call.=FALSE)    
    if(sum(is.na(prior.var.beta))!=0) stop("the vector of prior variances for beta has missing values.", call.=FALSE)    
    if(min(prior.var.beta) <=0) stop("the vector of prior variances has elements less than zero", call.=FALSE)
 
    if(length(prior.max.tau2)!=1) stop("the maximum prior value for tau2 is the wrong length.", call.=FALSE)    
    if(!is.numeric(prior.max.tau2)) stop("the maximum prior value for tau2 is not numeric.", call.=FALSE)    
    if(sum(is.na(prior.max.tau2))!=0) stop("the maximum prior value for tau2 has missing values.", call.=FALSE)    
    if(min(prior.max.tau2) <=0) stop("the maximum prior value for tau2 is less than zero", call.=FALSE)


#### Format the original list.W matrix
    if(is.null(list.W)) stop("list.W is missing with no default.", call.=FALSE)
W <-  list.W[[1]]   
n.W <- length(list.W)
    if(is.null(W.current)) W.current <- sample(1:n.W, size=1) 

    
     
#### Compute the allowable Q matrices
## Check epsilon is allowable
    if(!is.numeric(epsilon)) stop("epsilon is not a number", call.=FALSE)
    if(epsilon <= 0) stop("epsilon is less than or equal to zero.", call.=FALSE)
    if(epsilon > 1) stop("epsilon is greater than one.", call.=FALSE)

## Create lists of Q and |Q|
list.Q <- as.list(rep(NA, n.W))
list.det.Q <- rep(NA, n.W)
list.m <- as.list(rep(NA, n.W))
n.neighbours <- apply(W, 1, sum)

     for(j in 1:n.W)
     {
     #### Create Wtilde     
     Wtemp <- list.W[[j]]
     m.total <- n.neighbours - apply(Wtemp, 1, sum)
     m <- as.numeric(m.total>0)
     list.m[[j]] <- m
     Wtilde <- array(NA, c((n+1), (n+1)))
     Wtilde[1:n, 1:n] <- Wtemp
     Wtilde[(n+1), 1:n] <- m
     Wtilde[1:n, (n+1)] <- m   
     Wtilde[(n+1), (n+1)] <- 0
          
     #### Create Q
     Qtemp <- diag(apply(Wtilde,2,sum)) - Wtilde + diag(rep(epsilon), (n+1))
     list.Q[[j]] <- Qtemp
     list.det.Q[[j]] <- as.numeric(determinant(Qtemp)$modulus)
     }

Q <- list.Q[[W.current]]

     
     
###########################
#### Run the Bayesian model
###########################
    	for(j in 1:n.sample)
    	{
    	####################
    	## Sample from beta
    	####################
    	proposal <- beta + (sqrt(proposal.sd.beta)* t(chol.proposal.corr.beta)) %*% rnorm(p)
    	proposal.beta <- beta    
    	phi.offset <- exp(phi[1:n] + offset)
    	
    	     for(r in 1:n.beta.block)
    	     {
    	     ## Calculate the acceptance probability          
    	     proposal.beta[beta.beg[r]:beta.fin[r]] <- proposal[beta.beg[r]:beta.fin[r]]
    	     lp.proposal <- as.numeric(X.standardised %*% proposal.beta)
    	     lp.current <- as.numeric(X.standardised %*% beta)
    	     prob1 <- sum(Y * (lp.proposal - lp.current) + phi.offset * (exp(lp.current) - exp(lp.proposal)))
    	     prob2 <- sum(((beta[beta.beg[r]:beta.fin[r]] - prior.mean.beta[beta.beg[r]:beta.fin[r]])^2 - (proposal.beta[beta.beg[r]:beta.fin[r]] - prior.mean.beta[beta.beg[r]:beta.fin[r]])^2) / prior.var.beta[beta.beg[r]:beta.fin[r]])
    	     prob <- exp(prob1 + 0.5 * prob2)
    	     
    	     ## Accept or reject the value
    	          if(prob > runif(1))
    	          {
    	          beta[beta.beg[r]:beta.fin[r]] <- proposal.beta[beta.beg[r]:beta.fin[r]]
    	          accept[1] <- accept[1] + 1  
    	          }else
    	          {
    	          proposal.beta[beta.beg[r]:beta.fin[r]] <- beta[beta.beg[r]:beta.fin[r]]
    	          }
    	     }
    	accept[2] <- accept[2] + n.beta.block
    	
         

    	####################
    	## Sample from phi
    	####################
     #### Compute quantities required
    	Q.temp <- Q / tau2
    	beta.offset <- exp(as.numeric(X.standardised %*% beta) + offset)        
    	b <- rnorm(n)
    	
     #### Update phi[1:n]
    	     for(r in 1:n.phi.block)
    	     {
    	     ## Propose a value
    	     Q.current <- Q.temp[phi.beg[r]:phi.fin[r], phi.beg[r]:phi.fin[r]]
    	     U <- chol(Q.current)
    	     Uinv <- backsolve(U, diag(rep(1,length(phi.beg[r]:phi.fin[r]))))
    	     block.mean <- - Uinv %*% (t(Uinv) %*% Q.temp[phi.beg[r]:phi.fin[r], -(phi.beg[r]:phi.fin[r])] %*% phi[-(phi.beg[r]:phi.fin[r])])
    	     proposal.phi <- phi[phi.beg[r]:phi.fin[r]] + (sqrt(proposal.sd.phi) * Uinv) %*% b[phi.beg[r]:phi.fin[r]]
    	     
    	     ## Calculate the acceptance probability
    	     prob1 <- sum(Y[phi.beg[r]:phi.fin[r]] * (proposal.phi - phi[phi.beg[r]:phi.fin[r]]) + beta.offset[phi.beg[r]:phi.fin[r]] * (exp(phi[phi.beg[r]:phi.fin[r]]) - exp(proposal.phi)))
    	     prob2 <- t(phi[phi.beg[r]:phi.fin[r]] - block.mean) %*% Q.current %*% (phi[phi.beg[r]:phi.fin[r]] - block.mean) - t(proposal.phi - block.mean) %*% Q.current %*% (proposal.phi - block.mean)
    	     prob <- exp(prob1 + 0.5 * prob2)
    	     
    	     ## Accept or reject the value
    	          if(prob > runif(1))
    	          {
    	          phi[phi.beg[r]:phi.fin[r]] <- proposal.phi
    	          accept[3] <- accept[3] + 1
    	          }else
    	          { 
    	          }
    	     }
    	accept[4] <- accept[4] + n.phi.block
    	phi[1:n] <- phi[1:n] - mean(phi[1:n])
    	 
     #### Update phi[n+1]
     m.current <- list.m[[W.current]]
     phistar.var <-  tau2 / (sum(m.current) + epsilon)
     phistar.mean <- sum(m.current * phi[1:n]) / (sum(m.current) + epsilon)
     phi[(n+1)] <- rnorm(n=1, mean=phistar.mean, sd=sqrt(phistar.var))         
              
     
              
    	##################
    	## Sample from tau2
    	##################
    	tau2.posterior.scale <- 0.5 * sum(phi * (Q %*% phi))
    	tau2 <- 1/rtrunc(n=1, spec="gamma", a=(1/prior.max.tau2), b=Inf,  shape=tau2.posterior.shape, scale=(1/tau2.posterior.scale))
    	
   
   
 	###########
	## Update W      
 	###########
     #### Propose a value
     W.proposal.possible <- c((W.current-proposal.W):(W.current-1), (W.current+1):(W.current+proposal.W))
     W.proposal.possible <- W.proposal.possible[W.proposal.possible>=1 & W.proposal.possible<=n.W]
     W.proposal <- sample(x=W.proposal.possible, size=1)
     Q.proposal <- list.Q[[W.proposal]] 
     W.current.possible <- c((W.proposal-proposal.W):(W.proposal-1), (W.proposal+1):(W.proposal+proposal.W))     
     W.current.possible <- W.current.possible[W.current.possible>=1 & W.current.possible<=n.W]
     log.hastings.ratio <- log((1/length(W.current.possible)) / ((1/length(W.proposal.possible))))
              
     #### Compute the acceptance probability
     logprob.current <- 0.5 * list.det.Q[W.current] - 0.5 * sum(phi * (Q %*% phi)) / tau2
     logprob.proposal <- 0.5 * list.det.Q[W.proposal] - 0.5 * sum(phi * (Q.proposal %*% phi)) / tau2
     prob <- exp(logprob.proposal - logprob.current + log.hastings.ratio)
                 	
    	     if(prob > runif(1))
    	     {
    	     W.current <- W.proposal	
    	     Q <- Q.proposal
    	     accept[5] <- accept[5] + 1
    	     }else
    	     {
    	     }
    	accept[6] <- accept[6] + 1
 
 
         
     #########################
    	## Calculate the deviance
    	#########################
    	fitted <- exp(as.numeric(X.standardised %*% beta) + phi[1:n] + offset)
    	deviance <- -2 * sum(Y * log(fitted) -  fitted - lfactorial(Y))


    	###################
    	## Save the results
    	###################
          if(j > burnin)
          {
          ele <- j - burnin
          samples.beta[ele, ] <- beta
          samples.phi[ele, ] <- phi
          samples.tau2[ele, ] <- tau2
          samples.W[ele, ] <- W.current
          samples.deviance[ele, ] <- deviance
          }else
          {
          }


 
    	########################################
    	## Self tune the acceptance probabilties
    	########################################
     k <- j/100
          if(ceiling(k)==floor(k))
          {
          #### Determine the acceptance probabilities
          accept.beta <- 100 * accept[1] / accept[2]
          accept.phi <- 100 * accept[3] / accept[4]
          accept.all <- accept.all + accept
          accept <- c(0,0,0,0,0,0)
            
          #### beta tuning parameter
               if(accept.beta > 40)
               {
               proposal.sd.beta <- 2 * proposal.sd.beta
               }else if(accept.beta < 30)              
               {
               proposal.sd.beta <- 0.5 * proposal.sd.beta
               }else
               {
               }
            
          #### phi tuning parameter
               if(accept.phi > 40)
               {
               proposal.sd.phi <- 2 * proposal.sd.phi
               }else if(accept.phi < 30)              
               {
               proposal.sd.phi <- 0.5 * proposal.sd.phi
               }else
               {
               }
          }else
          {   
          }

    
    
    	#######################################
    	#### Print out the number of iterations
    	#######################################
    	k <- j/1000
          if(ceiling(k)==floor(k))
          {
          cat("Completed ",j, " samples\n")
          flush.console()
          }else
          {
          }
	}
     


###################################
#### Summarise and save the results 
###################################
## Deviance information criterion (DIC)
median.beta <- apply(samples.beta, 2, median)
median.phi <- apply(samples.phi[ ,1:n], 2, median)
fitted.median <- exp(X.standardised %*% median.beta + median.phi + offset)
deviance.fitted <- -2 * sum(Y * log(fitted.median) -  fitted.median - lfactorial(Y))
p.d <- mean(samples.deviance) - deviance.fitted
DIC <- 2 * mean(samples.deviance) - deviance.fitted
residuals <- Y - fitted.median


#### transform the parameters back to the origianl covariate scale.
samples.beta.orig <- samples.beta
    for(r in 1:p)
    {
        if(X.indicator[r]==1)
        {
        samples.beta.orig[ ,r] <- samples.beta[ ,r] / X.sd[r]
        }else if(X.indicator[r]==2 & p>1)
        {
        X.transformed <- which(X.indicator==1)
        samples.temp <- as.matrix(samples.beta[ ,X.transformed])
            for(s in 1:length(X.transformed))
            {
            samples.temp[ ,s] <- samples.temp[ ,s] * X.mean[X.transformed[s]]  / X.sd[X.transformed[s]]
            }
        intercept.adjustment <- apply(samples.temp, 1,sum) 
        samples.beta.orig[ ,r] <- samples.beta[ ,r] - intercept.adjustment
        }else
        {
        }
    }


#### Create a summary object
samples.beta.orig <- mcmc(samples.beta.orig)
summary.beta <- t(apply(samples.beta.orig, 2, quantile, c(0.5, 0.025, 0.975))) 
summary.beta <- cbind(summary.beta, rep((n.sample-burnin), p), as.numeric(100 * (1-rejectionRate(samples.beta.orig))))
rownames(summary.beta) <- colnames(X)
colnames(summary.beta) <- c("Median", "2.5%", "97.5%", "n.sample", "% accept")

summary.hyper <- array(NA, c(2 ,5))
summary.hyper[1, 1:3] <- quantile(samples.tau2, c(0.5, 0.025, 0.975))
summary.hyper[1, 4:5] <- c((n.sample-burnin), as.numeric(100 * (1-rejectionRate(mcmc(samples.tau2)))))
summary.hyper[2, 1:3] <- quantile(samples.W, c(0.5, 0.025, 0.975))
summary.hyper[2, 4:5] <- c((n.sample-burnin), as.numeric(100 * (1-rejectionRate(mcmc(samples.W)))))

summary.results <- rbind(summary.beta, summary.hyper)
rownames(summary.results)[(p+1):(p+2)] <- c("tau2", "W")
summary.results[ , 1:3] <- round(summary.results[ , 1:3], 4)
summary.results[ , 4:5] <- round(summary.results[ , 4:5], 1)


#### Create the random effects summary
random.effects <- array(NA, c((n+1), 5))
colnames(random.effects) <- c("Mean", "Sd", "Median", "2.5%", "97.5%")
random.effects[ ,1] <- apply(samples.phi, 2, mean)
random.effects[ ,2] <- apply(samples.phi, 2, sd)
random.effects[ ,3:5] <- t(apply(samples.phi, 2, quantile, c(0.5, 0.025, 0.975)))
random.effects <- round(random.effects, 4)


#### Create the Fitted values
fitted.values <- array(NA, c(n, 5))
colnames(fitted.values) <- c("Mean", "Sd", "Median", "2.5%", "97.5%")
fitted.temp <- array(NA, c(nrow(samples.beta), n))
    for(i in 1:nrow(samples.beta))
    {
    fitted.temp[i, ] <- exp(X.standardised %*% samples.beta[i, ] + samples.phi[i, 1:n] + offset)
    }
fitted.values[ ,1] <- apply(fitted.temp, 2, mean)
fitted.values[ ,2] <- apply(fitted.temp, 2, sd)
fitted.values[ ,3:5] <- t(apply(fitted.temp, 2, quantile, c(0.5, 0.025, 0.975)))
fitted.values <- round(fitted.values, 4)


#### Create the posterior median and probability of a border for W
W.border.prob <- array(NA, c(n,n))
W.discrete <- table(samples.W)
W.discrete.names <- as.numeric(names(W.discrete))
M <- length(W.discrete)
W.temp <- array(0, c(n,n))     

     for(j in 1:M)
     {
     W.temp <- W.temp + list.W[[W.discrete.names[j]]] * W.discrete[j]    
     }

W.border.prob <- 1 - W.temp / (n.sample-burnin)
W.border.prob[W==0] <- NA
W.posterior <- matrix(as.numeric(W.border.prob<0.5), nrow=n)   


#### Print a summary of the results to the screen
	cat("\n#################\n")
	cat("#### Model fitted\n")
	cat("#################\n\n")
	cat("Likelihood model - Poisson (log link function) \n")
	cat("Random effects model - Localised CAR\n")
	cat("Regression equation - ")
	print(formula)

	cat("\n\n############\n")
	cat("#### Results\n")
	cat("############\n\n")

	cat("Posterior quantiles and acceptance rates\n\n")
	print(summary.results)
	cat("\n\n")
	cat("Acceptance rate for the random effects is ", round(100 * accept.all[3] / accept.all[4],1), "%","\n\n", sep="")
	cat("DIC = ", DIC, "     ", "p.d = ", p.d, "\n")
	cat("\n")


## Compile and return the results
results <- list(formula=formula, samples.beta=samples.beta.orig, samples.phi=mcmc(samples.phi), samples.tau2=mcmc(samples.tau2), samples.W=mcmc(samples.W), fitted.values=fitted.values, random.effects=random.effects, W.posterior=W.posterior, W.border.prob=W.border.prob, residuals=residuals, DIC=DIC, p.d=p.d, summary.results=summary.results)


return(results)
}
