# Supplementary material for: A Bayesian localized conditional autoregressive model for estimating the health effects of air pollution
Source: Biometrics. 2014 Feb 24;70(2):419–29. doi: 10.1111/biom.12156 (PMC4282098; doi:10.1111/biom.12156)
Supplement: Supplementary file 1 — Supporting Information. [file biom0070-0419-SD1.zip › Run the Greater Glasgow study.R]

###############################################
#### Recreate the Greater Glasgow study results
###############################################


#### Load required libraries
library(CARBayes)
#library(shapefiles)
library(sp)
library(spdep)
library(spam)
library(truncdist)


#### Load functions for the analysis
source('prior.elicit.LCAR.R')
source('poisson.discreteWLCAR.R')


#### Read in the data
data.temp <- read.csv(file="data.csv")
IG <- data.temp$IG
data <- data.frame(data.temp[ ,-1])
rownames(data) <- IG
n <- length(IG)


#### Create the neighbourhood matrix
W <- dget(file="Wadjacency.txt")

#### Elicit a prior for W
X <- cbind(rep(1,n), data$incomedep, data$pm10)
logsmr <- cbind(log(data$Y2008/data$E2008), log(data$Y2009/data$E2009), log(data$Y2010/data$E2010))    
W.prior <- prior.elicit.LCAR(logsmr, X, W, epsilon=0.001)


#### Run the LCAR model
formula = data$Y2011 ~ data$jsa + data$pm10 + offset(log(data$E2011))
burnin <- 50000
n.sample <- 100000
model.LCAR <- poisson.discreteWLCAR(formula=formula, list.W=W.prior, proposal.W=15, epsilon=0.001, burnin=burnin, n.sample=n.sample)
