# Supplementary material for: A Bayesian localized conditional autoregressive model for estimating the health effects of air pollution
Source: Biometrics. 2014 Feb 24;70(2):419–29. doi: 10.1111/biom.12156 (PMC4282098; doi:10.1111/biom.12156)
Supplement: Supplementary file 3 — Supporting Information. [file biom0070-0419-SD3.txt]

Web-based Supplementary Materials for ‘A
Bayesian localised conditional autoregressive
model for estimating the health e ects of air
pollution’ by Duncan Lee, Alastair Rushworth
and Sujit K. Sahu
Web Appendix A
The supplmentary material to this paper consists of two parts. The  rst is
computer software and data, which allows the data analysis in section 5 to
be partially reproduced. The data are stored in data.csv which contains the
repsonse and covariate data, and Wadjacency.txt which contains the binary
neighbourhood matrix for the Greater Glasgow sutdy region. The R functions
prior.elicit.LCAR.R and poisson.discreteWLCAR.R carry out the prior elicita-
tion of the set of candidate W matrices and run the LCAR model respectively.
Finally, the R  le Run the Greater Glasgow study.R gives code to partially re-
produce the data analysis in section 5. The second part of the supplementary
material is additional simulation study results, which are presened below.
Web Appendix B
Figure 1 shows the estimated root mean square errors (RMSE) for the  tted
values EkRk for all models and scenarios, and is in the same format as the
corresponding  gure from the main paper. The main  nding is that the BYM,
LCAR and LM models exhibit similar RMSE values for all scenarios, where as
the HH model does substantially worse. This result is not surprising, as the HH
model is designed for  xed e fect estimation and is much more parsimonious (50
basis functions compared with 271 random e ects) than the other three models.
The relative performances of the BYM, LCAR and LM models are similar for
all scenarios, with di erences between them ranging between 0.21 and 1.39 on
the scale of Figure 1. In addition, we note that the bootstrapped uncertainty
intervals are very small for the  tted values, which is why they cannot be seen
on the scale used in the graph. Finally, the coverage probabilities of the 95%
credible intervals for the  tted values are summarised in Table 1. The table
1Web Table 1: Percentage coverages for the 95% credible intervals for the
 tted values EkRk. Here LM and HH refer to the models proposed by Lee and
Mitchell (2013) and Hughes and Haran (2013).
E M
Model
BYM LCAR LM HH
0.5 93.7 95.6 94.0 61.7
[10; 25] 1 94.4 96.2 92.1 46.1
1.5 94.8 96.1 90.1 34.0
0.5 94.7 96.0 92.1 43.0
[50; 100] 1 95.0 95.9 89.5 26.5
1.5 94.8 95.5 89.4 17.8
0.5 94.8 95.6 90.4 31.4
[150; 200] 1 94.9 95.5 89.9 17.9
1.5 95.0 95.3 90.7 11.9
shows that the BYM and LCAR models attain almost their nominal coverage
levels, whereas those from the LM model are slightly low. In contrast, those
from the HH model are very low, which is due to the relatively poor estimation
performance as a result of the relative parsimony of this model compared with
the others.
2Web Figure 1: Root mean square errors (RMSE) for the  tted values EkRk.
The models are: a - BYM, b - LCAR, c - the model of Lee and Mitchell (2013),
and d - the model of Hughes and Haran (2013).
0
20
40
60
80
M=0.5
Model
RMSE
a b c d a b c d a b c d
E−[10,25] E−[50,100] E−[150,200]
0
20
40
60
80
M=1
Model
RMSE
a b c d a b c d a b c d
E−[10,25] E−[50,100] E−[150,200]
0
20
40
60
80
M=1.5
Model
RMSE
a b c d a b c d a b c d
E−[10,25] E−[50,100] E−[150,200]
3
